# Supplementary material for: Cannabidiol-Loaded Extracellular Vesicles from Human Umbilical Cord Mesenchymal Stem Cells Alleviate Paclitaxel-Induced Peripheral Neuropathy
Source: Pharmaceutics. 2023 Feb 7;15(2):554. doi: 10.3390/pharmaceutics15020554 (PMC9964872; doi:10.3390/pharmaceutics15020554)
Supplement: Supplementary file 1 [file pharmaceutics-15-00554-s001.zip]

Archive with 1 entries (1 files):
- pharmaceutics-2080797-supplementary.pdf
